# Supplementary material for: Non-Expressed Donor KIR3DL1 Alleles May Represent a Risk Factor for Relapse after T-Replete Haploidentical Hematopoietic Stem Cell Transplantation
Source: Cancers (Basel). 2023 May 13;15(10):2754. doi: 10.3390/cancers15102754 (PMC10216127; doi:10.3390/cancers15102754)
Supplement: Supplementary file 1 [file cancers-15-02754-s001.zip]

Archive with 1 entries (1 files):
- cancers-2345444-supplementary.pdf
